# Supplementary material for: Insight into the Structure of Antifungal Cyrmenins: Conformational Studies of Unique Dehydroamino Acid, O-Methyldehydroserine
Source: Int J Mol Sci. 2025 Jan 2;26(1):340. doi: 10.3390/ijms26010340 (PMC11720591; doi:10.3390/ijms26010340)
Supplement: Supplementary file 1 [file ijms-26-00340-s001.zip]

Archive with 1 entries (1 files):
- ijms-3403524-supplementary.pdf
